# Supplementary material for: Sequencing of small RNAs of the fern Pleopeltis minima (Polypodiaceae) offers insight into the evolution of the microrna repertoire in land plants
Source: PLoS One. 2017 May 11;12(5):e0177573. doi: 10.1371/journal.pone.0177573 (PMC5426797; doi:10.1371/journal.pone.0177573)
Supplement: S1 Table — (XLSX) [file pone.0177573.s011.xlsx]

## Sheet: Sheet1
S1Table. Statistics of sRNAs sequencing
Category	Reads	Percent (%) respect to raw reads	Percent (%) respect to mappable reads
Total raw reads	25,947,729	100
3' adaptor null reads	311.793	1.2
Small insert <15 bases reads	4,603,460	17.7
5' adaptor contaminant reads	42.939	0.2
Total high-quality reads	20,989,537	80.9	100
mRNA, rRNA, tRNA, snRNA, snoRNA and repeats	6,268,973	24.1	29.9
Total clean sRNA sequence reads	14,720,564	57	70.1
Total miRBase mapped reads	1,127,970	4.5	5.4
Unique miRBase mapped sequences (15-40 nt)	3.912	0.015	0.018
Unique miRBase mapped sequences (20-22 nt)	319	0.0012	0.0015
