# Supplementary material for: Sequencing of small RNAs of the fern Pleopeltis minima (Polypodiaceae) offers insight into the evolution of the microrna repertoire in land plants
Source: PLoS One. 2017 May 11;12(5):e0177573. doi: 10.1371/journal.pone.0177573 (PMC5426797; doi:10.1371/journal.pone.0177573)
Supplement: S2 Table — (XLSX) [file pone.0177573.s012.xlsx]

## Sheet: Hoja1
S2 Table. P. minima putative 5p and 3p miRNAs duplexes
miRNA name	miRNA sequence	Reference miRNA name	Reference miRNA sequence
pmi-miR162_v1	5´GGAGGCAGCGGTTCATCGATC 3´	aly-miR162a-5p	5´ GGAGGCAGCGGTTCATCGATC 3´
	|||.||||.||||.|||||		|||.||||.||||.|||||
pmi-miR162_v2	3´GACCTACGTCTCCAAATAGCT 5´	aly-miR162a-3p	3´GACCTACGTCTCCAAATAGCT 5´
pmi-miR390_v1	5´AAGCTCAGGAGGGATAGCGCC 3´	ath-miR390a-5p	5´AAGCTCAGGAGGGATAGCGCC 3´
	||.|||||||..|||||||		||.|||||||.||||||||
pmi-miR390_v4	3´ACTTTGAGTCCTATCTATCGC 5´	ath-miR390a-3p	3´ACTTTGAGTCCTACCTATCGC 5´
pmi-mir395_v3	5´ GTTCCTCTGAACACTTCATT 3´	aly-miR395e-5p	5´GTTCCTCTGAGCACTTCATTG 3´
	|||||.|..|||||||||.		|||||.|..|.|||||||.
pmi-mir395_v2	3´CTCAAGGGGGTTTGTGAAGTC 5´	aly-miR395e-3p	3´CTCAAGGGGGTTTGTGAAGTC 5´
pmi-miR477_v2	5´ CTCTCCCTCAAAGGCTTCCA 3´	ppt-miR477a-5p	5´CTCTCCCTCAAAGGCTTCCA 3´
	|||||||.||||||||||.		|||||||.||||||||||.
pmi-miR477_v1	3´GGGAGAGGGGGTTTCCGAAGA 5´	ppt-miR477a-3p	3´AGGAGAGGGTGTTTCCGAAGA 5´
pmi-miR529_v1	5´ AGAAGAGAGAGAGCACAGCCC 3´	ppt-miR529d-5p	5´AGAAGAGAGAGAGCACAGCCC 3´
	|||||||||.|||||||||		|||||||||||||||||||
pmi-miR529_v4	3´GGTCTTCTCTCACTCGTGTCG 5´	ppt-miR529d-3p	3´GTTCTTCTCTCTCTCGTGTCG 5´
